# Supplementary material for: Outcomes of alternative therapy in HLA-B* 13:01 positive leprosy patients without dapsone versus standard MDT in negative patients: A comparative effectiveness study
Source: PLoS Negl Trop Dis. 2026 Mar 17;20(3):e0014114. doi: 10.1371/journal.pntd.0014114 (PMC13012488; doi:10.1371/journal.pntd.0014114)
Supplement: S1 Data — (XLSX) [file pntd.0014114.s007.xlsx]

## Sheet: SAMPLE DATA
SEX	AGE	TreatGroup	INICIAL aBI	FUP_DAYS	CURE	TTC_DAYS	DISABILITY_PROG	TTDP_DAYS	REACTION	TTREAC_DAYS	RELAPSE	TTR_DAYS	ADR	TTADR_DAYS
M	70	1	0.1	3222	1	1276	2		0		0		0
M	58	1	5	3417	1	1600	0		0		0		0
F	51	1	1.4	1889	1	820	1	1889	1	302	0		0
F	29	1	3.7	3138	1	1331	0		0		0		0
M	38	1	0.2	2987	1	447	0		0		0		0
F	40	1	5	2876	1	856	0		2		0		0
M	41	1	4	2845	0		0		0		0		0
F	23	1	3.8	1938	0		0		2		0		0
M	42	1	3.8	1870	1	1429	2		0		0		0
M	56	1	3.4	948	0		0		0		0		0
F	64	1	5.5	949	0		0		2		0		0
M	28	1	5	1287	1	1287	0		1	386	0		0
F	36	1	4.3	1283	1	1283	0		0		0		0
M	39	1	3.5	1106	1	1106	0		0		0		0
M	40	1	5	1631	0		0		0		0		0
M	30	1	0.6	3025	1	1696	0		2		0		0
M	41	1	0.1	952	1	633	0		1	236	1	952	0
F	62	1	0	3292	1	3262	0	561	0		0		0
M	36	1	0	757	0		0		0		0		0
M	33	1	2	2192	1	2186	0		2		0		0
M	53	1	2.2	2903	1	1466	0		0		0		0
F	30	1	0	2022	1	526	0		2		0		0
F	49	1	4.5	895	0		2		0		0		0
M	48	1	3.5	2752	1	1112	0		1	31	0		0
M	35	1	0	2462	1	708	0		1	397	0		0
M	30	1	2.3	1924	1	1113	0		0		0		0
M	59	1	4.7	569	0		2		2		0		0
F	42	1	3.7	611	0		0		1	487	0		0
F	39	1	5.5	502	0		0		1	72	0		0
M	47	1	0	905	1	905	0		2		0		0
F	15	1	3.5	571	0		0		2		0		0
M	46	1	4.7	411	0		0		0		0		0
M	45	1	5.2	3546	1	1356	0		2		0		0
F	66	1	0	2013	1	593	0		0		0		0
M	34	1	4.5	2680	0		0		2		0		0
M	30	1	0.1	2317	1	553	0		1	70	0		0
M	43	1	2.3	3325	1	1739	1	1739	1	182	0		0
M	35	1	4.4	2922	1	1936	1	1654	1	1064	0		0
M	20	1	4.3	2837	1	2421	1	1496	0		0		0
M	54	1	4	3160	1	1789	0		0		0		0
M	55	1	5.5	1420	0		2		1	669	0		0
M	44	1	5	2279	1	1594	2		1	66	0		0
M	48	1	3.8	1541	0		1	36	1	68	0		0
M	49	1	0	1776	1	551	0		0		0		0
F	49	1	1	1726	1	417	0		0		0		0
F	49	1	3	1587	1	739	0		0		0		0
M	39	1	4.4	2815	1	1919	0		0		0		0
F	32	1	0.1	2413	1	866	2		0		0		0
M	43	1	3.6	2859	1	640	0		0		0		0
M	18	1	1	883	0		0		1	787	0		0
M	66	2	0.8	3212	1	1429	0		2		0		0
M	58	2	4	3172	1	961	2		2		0		0
F	49	2	1.2	3350	1	1554	0		0		0		0
M	24	2	4.2	3378	1	1925	0		2		0		0
M	32	2	0	1072	1	546	1	838	2		1	1072	0
M	70	2	2.6	2848	1	1142	2		0		0		0
F	30	2	4.4	3275	1	1787	0		2		0		0
M	30	2	0.3	3026	1	482	0		0		0		0
M	28	2	5	3049	1	834	0		0		0		0
M	60	2	4.3	3590	1	2039	0		0		0		0
M	49	2	5.2	1598	1	1004	1	1598	0		0		0
M	28	2	0.8	3558	1	999	0		2		0		0
M	47	2	1.3	3111	1	2568	0		1	746	0		0
M	28	2	0.2	1040	1	936	0		1	276	1	1040	0
F	30	2	0	3013	1	2769	0		1	431	0		0
M	42	2	2.5	2042	0		0		2		0		0
M	30	2	2	2716	1	933	1	37	2		0		0
M	43	2	3	2669	1	951	0		0		0		0
F	64	2	0	2637	1	365	0		0		0		0
M	70	2	4.2	2472	1	1410	0		2		0		0
M	53	2	5.2	2490	1	1952	0		0		0		0
F	46	2	0	2216	1	952	0		1	144	0		0
F	64	2	3	3078	1	1775	2		2		0		0
M	57	2	2.3	2195	1	729	2		0		0		0
M	25	2	4	2365	1	972	0		0		0		0
M	31	2	4	2364	1	2318	2		2		0		0
M	52	2	0	2338	1	623	2		2		0		0
M	35	2	5.8	2203	1	844	0		2		0		0
M	48	2	4.8	2337	0		0		2		0		0
M	34	2	3.7	2297	0		0		1	665	0		0
F	28	2	2	1887	1	634	0		0		0		0
M	11	2	5	2131	1	2131	0		0		0		0
F	53	2	2	2009	1	1343	0		0		0		0
F	57	2	4	2002	0		0		1	392	0		0
M	57	2	1	1655	1	1041	0		0		0		0
M	44	2	3.8	1927	0		0		0		0		0
M	35	2	0	1863	1	1222	0		1	207	0		0
M	62	2	0	1542	1	500	0		2		0		0
M	30	2	3.5	3052	1	1107	2		1	764	0		0
M	35	2	4.4	2992	1	1655	1	787	0		0		0
M	37	2	5	2215	1	1004	1	1742	0		0		0
M	43	2	4	2870	1	724	0		0		0		0
M	70	2	0	1095	1	1035	1	1067	0		0		0
M	66	2	0	1999	1	1517	0		1	170	0		0
M	16	2	1.8	3020	1	873	0		0		0		0
F	27	2	4	2389	1	1787	0		1	847	0		0
M	51	2	3.2	2687	1	1976	0		2		0		0
M	35	2	4.3	1444	0		0		1	786	0		0
F	57	2	0.4	2301	1	2050	0		0		0		0
F	18	2	1	2161	1	1041	0		2		0		0
F	54	2	4.4	2012	1	1352	2		1	859	0		0
F	36	2	4.4	2017	1	723	0		1	245	0		0
M	61	2	5.5	2097	0		2		1	846	0		0
M	70	2	1.6	2876	1	858	0		0		0		0
M	70	2	4	2066	1	1254	0		2		0		0
M	65	2	6	2778	1	2605	2		2		0		0
M	58	2	3	2711	1	2547	0		0		0		0
F	64	2	6	1477	1	1088	2		2		0		0
M	56	2	0.2	1138	1	683	2		1	31	0		0
M	59	2	5.4	1108	0		0		2		0		0
F	32	1	0.2	2823	1	930	0		2		0		0
M	57	1	0	3116	1	806	0		0		1	3116	0
M	19	1	0	3056	1	1135	0		0		0		0
M	28	1	0.6	3201	1	752	0		0		0		0
M	20	1	0	3054	1	750	2		0		0		0
M	47	1	5.2	3036	1	1609	0		0		0		0
M	65	1	0	3071	1	903	0		0		0		0
M	50	1	4.2	2850	1	917	0		0		0		0
M	19	1	3.4	2848	1	1214	0		1	825	0		0
M	54	1	3.4	2830	1	1049	0		0		0		0
M	61	1	0	2800	1	751	0		0		0		0
F	52	1	0	2389	1	498	0		2		0		0
M	36	1	2.4	2283	1	461	0		1	35	0		0
M	65	1	3.4	2194	1	441	2		2		0		0
M	37	1	4	2231	1	533	0		0		0		0
F	44	1	3.4	1958	1	995	0		0		0		0
F	19	1	1.5	1816	1	632	0		1	107	0		0
M	21	1	5.2	1774	1	1310	0		1	394	0		0
M	28	1	0	1747	1	547	0		0		0		0
M	39	1	3.2	1620	1	920	0		2		0		0
M	53	1	3	1495	1	975	0		0		0		0
M	36	1	4.2	1487	1	1052	0		2		0		0
F	17	1	2	1448	1	1291	0		1	821	0		0
M	34	1	0	1565	1	778	2		2		0		0
F	49	1	0	1330	1	565	0		0		0		0
M	13	1	0	1270	1	457	0		0		0		0
F	30	1	4.4	1166	1	981	0		1	211	0		0
M	56	1	2.6	646	0		0		2		0		0
M	18	1	0	1096	1	239	0		0		0		0
F	27	1	5	1096	1	1019	0		1	366	0		0
F	39	1	3.2	770	1	770	0		0		0		0
M	21	1	5.2	1021	1	882	0		0		0		0
F	62	1	5.3	731	0		1	63	2		0		0
M	20	1	4.2	792	1	755	0		1	399	0		0
M	53	1	3.2	2451	1	989	2		2		0		0
M	25	1	5.2	578	0		0		0		0		0
M	25	1	0	503	1	386	1	323	0		0		0
M	34	2	2.6	3214	1	966	0		1	360	0		0
F	12	2	2.5	3074	1	703	0		0		0		0
M	13	2	3.6	2714	1	1036	0		0		0		0
M	12	2	0	3147	1	729	0		0		0		0
M	44	2	3	2990	1	983	0		0		0		0
M	27	2	4.8	1452	1	924	0		0		0		0
F	17	2	3	1939	1	360	0		1	21	0		0
F	61	2	2.8	1798	1	904	0		0		0		0
F	17	2	5	3122	1	1587	0		2		0		0
M	27	2	3	3275	1	1141	0		0		0		0
M	29	2	2	3253	1	1555	2		0		0		0
F	59	2	2.6	3117	1	1098	0		0		0		0
M	26	2	3	3195	1	1060	2		2		0		0
M	45	2	1.8	3016	1	1096	0		2		0		0
F	58	2	1.8	2972	1	1254	0		0		0		0
M	32	2	2.4	3044	1	1202	0		0		0		0
M	39	2	3.8	2892	1	1235	0		1	690	0		0
M	28	2	1.6	2488	1	914	0		0		0		0
M	26	2	3.2	2256	1	822	0		0		0		0
M	27	2	3.2	2480	1	854	0		0		0		0
M	52	2	4.2	2453	1	1283	0		2		0		0
M	16	2	3.6	1921	1	1451	2		1	535	0		0
F	11	2	4	2088	1	884	0		2		0		0
M	38	2	0	2868	1	853	0		0		0		0
M	26	2	4	3022	1	1415	0		2		0		0
M	29	2	2.8	2822	1	980	2		2		0		1	——
M	29	2	0	1555	1	675	0		0		0		0
M	30	2	3.6	1510	1	1210	0		2		0		0
M	25	2	4.6	1473	1	1109	0		2		0		0
M	30	2	4.2	1254	1	978	0		0		0		0
M	34	2	4	1141	1	847	0		1	468	0		0
M	23	2	4.2	1150	1	990	0		0		0		0
M	34	2	4.6	1095	1	895	1	329	1	71	0		0
M	64	2	0.4	2889	1	897	0		0		0		0
M	31	2	4	1317	1	1275	0		1	681	0		0
M	19	1	5	3279	1	2069	0		2		0		0
M	45	1	5	3298	1	2027	0		2		0		0
M	27	1	5.2	3289	1	1973	1	3289	0		1	3289	0
M	27	1	1.2	3010	1	1312	0		0		0		0
F	49	1	4.2	2890	0		2		2		0		1	4
M	55	1	4.5	2835	1	1982	0		1	824	0		0
F	59	1	4	2896	1	1508	0		2		0		1	111
M	43	1	0.6	2876	1	381	2		0		0		0
M	30	1	3.5	3513	1	3109	1	762	1	2040	0		0
M	52	1	2.5	2750	1	2750	0		2		0		0
M	37	1	2.2	2517	0		0		1	690	0		0
F	44	1	0	2413	1	724	2		0		0		0
M	53	1	4.2	2346	0		0		0		0		0
M	50	1	1.8	2335	0		0		0		0		0
M	48	1	3.5	2192	0		2		0		0		0
M	70	1	3.2	1348	1	751	0		0		0		0
M	46	1	3	1902	1	1657	0		1	118	0		0
F	42	1	4	1367	0		0		2		0		0
M	52	1	0.7	1190	0		0		0		0		0
M	46	1	4.4	1039	0		2		2		0		0
M	44	1	4.2	746	0		2		1	30	0		0
M	49	1	3.2	749	0		0		0		0		0
F	58	1	1.2	945	1	731	2		2		0		0
F	41	1	6	517	0		0		0		0		0
M	47	1	1	369	0		0		0		0		0
M	53	2	2.6	3336	1	1719	0		0		0		0
M	44	2	5	3226	1	2189	1	448	1	448	0		0
M	40	2	1.7	3286	1	1317	0		0		0		0
M	44	2	3.8	3273	1	2765	1	126	2		0		0
M	59	2	5	3265	1	1950	0		0		0		0
M	59	2	3.6	3291	1	1281	0		0		0		0
M	16	2	4	2654	1	1743	2		2		0		1	91
F	46	2	5	3114	1	2078	0		0		0		0
M	44	2	4.5	3059	1	2604	2		2		0		0
M	25	2	4	3061	1	2581	2		2		0		0
M	40	2	0	3095	1	560	0		0		0		1	315
F	63	2	1	2984	1	1486	0		2		0		0
F	30	2	4	3052	1	1840	0		0		0		0
F	47	2	4.5	3020	1	2502	0		1	1150	0		0
M	47	2	4.5	2949	1	2455	0		0		0		0
M	52	2	1.2	3018	0		2		0		0		0
M	43	2	5	2986	0		0		0		0		0
M	47	2	3.4	3005	1	2637	2		1	1023	0		0
F	48	2	4	2899	1	1637	1	149	0		0		0
F	33	2	4.8	3038	1	2362	0		2		0		0
M	68	2	5	2856	1	2065	0		0		0		0
F	40	2	2.5	3073	0		0		1	268	0		0
M	54	2	2.6	3086	1	1504	0		0		0		0
M	61	2	0	1484	1	1409	2		0		0		0
F	44	2	4	2876	1	1689	0		1	1311	0		0
M	21	2	1.3	3011	1	1272	0		2		0		0
M	43	2	4.3	2701	1	1711	2		0		0		0
M	52	2	3.5	1480	0		0		0		0		0
M	46	2	2.8	2814	1	1089	0		0		0		0
M	42	2	4	2637	1	1989	0		0		0		0
M	45	2	4.3	579	0		2		0		0		0
M	43	2	5.2	2635	0		0		0		0		0
M	44	2	5.4	1364	0		2		2		0		0
M	48	2	5.2	890	0		0		2		0		0
M	49	2	4.4	2644	1	1221	0		0		0		0
F	62	2	5	2579	0		0		0		0		0
M	36	2	4	2503	0		2		0		0		0
M	44	2	0.3	2221	1	969	0		0		0		0
M	22	2	0.4	2042	0		2		2		0		0
M	39	2	4	1235	0		2		0		0		0
M	36	2	5	1996	0		2		1	1203	0		0
M	39	2	4.5	2471	1	1897	0		2		0		0
M	56	2	1.4	2317	1	702	0		2		0		0
M	65	1	5.2	539	0		0		2		0		0
M	30	2	2.2	2097	1	980	0		0		0		0
M	31	1	0.66	2557	1	732	0		2		0		0
F	17	1	5.33	1996	0		0		1	623	0		0
F	53	2	4.66	2194	1	2191	0		2		0		0
F	16	2	5.33	2195	1	1456	0		2		0		0
M	31	2	4.17	1102	0		0		0		0		0
F	64	1	4.1	2567	1	2019	0		0		0		0
M	44	1	0	2544	1	380	2		0		0		0
F	57	1	3	2557	1	1807	0		0		0		0
F	41	2	5	2478	1	2136	0		2		0		1	9
F	34	2	0	1461	1	1458	2		0		0		0
F	40	2	4	1461	1	1440	0		0		0		0
M	63	2	3.3	2891	1	1469	0		2		0		0
M	67	2	2.5	2379	1	920	0		0		0		0
M	56	2	2.8	1999	1	1278	0		0		0		0
M	45	2	0.8	1461	1	1450	0		0		0		0
M	53	1	4.8	2906	1	1970	0		2		0		0
M	27	1	4.4	1351	0		0		1	667	0		0
M	24	2	4	1217	0		1	622	0		0		0
M	31	2	3.5	2904	1	449	0		0		0		0

## Sheet: baciloscopic examinations
BI_FUP_DAYS	BI_RESULT
0	0.1
353	3.4
773	2.8
1080	2.6
1276	0
1808	0
2173	0
2538	0
3222	0
0	5
122	3.8
367	2.4
459	2
718	1.5
825	1.2
1037	0.8
1521	0
1800	0
2165	0
2530	0
2891	0
0	1.4
302	1.1
484	0.9
571	0.9
632	0.2
820	0
1108	0
1569	0
1889	0
0	3.4
359	2.6
734	1.2
966	0.8
1088	1.5
1176	1.5
1331	0
1819	0
2184	0
2549	0
3138	0
0	0.2
163	0.2
433	0
730	0
1086	0
1450	0
1806	0
2201	0
2585	0
2987	0
0	5
371	3.4
513	2.7
654	1.2
856	0
1079	0
1441	0
1806	0
2171	0
2876	0
0	4
183	3.6
360	3.2
725	2.2
1090	1.6
1194	2.5
1456	2.8
1761	2.8
1821	2.4
1893	2.4
1964	2
2186	1.3
2479	1.4
2540	1.2
2670	1
2845	0
0	3.8
378	2.5
743	2.2
959	1.5
1135	1.7
1348	1.2
1508	1.2
1685	0.7
1769	0.7
1938	0.3
0	3.8
147	3.2
366	2
689	0.6
1062	0
1429	0
1563	0
1870	0
0	3.4
188	1
365	0.3
426	0
605	0
783	0
948	0.5
0	5.5
190	4
403	4.2
489	4.5
678	4
862	4.2
0	5
386	1.6
572	2
742	1.4
925	1
1088	0.4
1287	0
0	4.3
208	3.7
368	1.7
540	1.7
742	1.1
920	0.8
1072	0.7
1283	0
0	3.5
177	3
386	1.9
547	2.2
730	0.6
896	0.6
1106	0
0	5
164	0.8
357	4.7
549	2
720	5.3
1070	2.7
1271	2.2
1418	0.6
1631	0.4
0	0.6
418	0.4
751	0.3
1106	0.2
1471	0.2
1598	0
1696	0
1875	0
2228	0
0	0.1
236	0.4
358	0.2
413	0
633	0
952	0
0	0
170	0
373	0
561	0
778	0
1139	2.5
1455	1.3
1605	1.8
1806	0.8
1973	1
2109	2
2230	0.7
2458	0.6
2613	0.3
2898	0.1
3021	0.4
3262	0
128	0
334	0
525	0
722	0
0	2
158	2
340	2.2
488	1.6
708	2
883	2.5
1087	2.5
1459	1.5
1619	1.5
1810	1
1977	0
2186	0
0	2.2
225	0.8
426	4
654	0
742	1.5
931	1.1
1142	0.2
1338	0
1466	0
1809	0
2410	0
2903	0
215	0
401	0
724	0
1089	0
1455	0
2022	0
0	4.5
155	3
341	3.5
533	2.8
715	2.8
895	1.3
0	3.5
405	2.8
709	1
1112	0
1446	0
1811	0
2219	0
2752	0
0	0
171	0
362	0
708	0
1083	0
1448	0
2058	0
2462	0
0	2.3
49	2
233	1
392	1.4
789	0.3
968	0
1113	0
1453	0
1924	0
0	4.7
349	3.1
0	3.7
71	2.8
189	2.5
365	1.2
556	0.8
0	5.5
208	5
394	2.8
0	0
324	0
548	0
692	0
905	0
0	3.5
204	3.3
391	3.8
561	4
0	4.7
220	4.3
411	3.7
0	5.2
373	2.5
712	1
1012	0
1151	0
1356	0
1808	0
2173	0
2538	0
0	0
158	0
375	0
593	0
1072	0
1437	0
2013	0
0	4.5
195	4.3
362	5
563	6
722	5.5
1070	3.4
1256	4
1443	2.2
1585	2
1686	4
1838	2.3
1948	3.5
2214	2.3
2501	2
2680	2
0	0.1
371	0
553	0
1081	0
1446	0
1812	0
2317	0
0	2.3
254	1
415	0.7
607	2
731	0.3
1103	0.5
1164	0
1402	0.2
1739	0
2140	0
2586	0
2983	0
0	4.4
360	2.7
743	2
1064	2.8
1243	1.5
1510	2.2
1936	0
2132	0
2204	0
2510	0
2922	0
0	4.3
374	3
776	2.2
1122	1.5
1461	5.4
1680	2.6
1823	1.5
2077	1
2158	0.6
2421	0
0	4
339	2.8
722	2
961	0.8
1083	0.8
1298	0.4
1448	0.4
1789	0
2165	0
2530	0
3160	0
0	5.5
357	5
669	4.6
830	4.5
1045	4
0	5
99	3
216	2
363	3.5
726	2.5
770	1.2
1190	0.6
1399	0.4
1594	0
1865	0
2279	0
0	3.8
363	4.4
579	3.5
733	3.2
812	3.2
1144	2.7
1350	0
1511	0
0	0
368	0
551	0
1092	0
1776	0
0	1
190	0
375	0
726	0
1091	0
1726	0
0	3
369	1.8
556	0.6
739	0
1087	0
1587	0
0	4.4
417	3
588	2.8
745	2.7
1030	3
1485	2.4
1758	0.8
1919	0
2446	0
0	0.1
405	0.2
714	0
1080	0
1445	0
1810	0
2413	0
0	3.6
150	3
367	1.7
640	0
1067	0
1433	0
1798	0
2163	0
2859	0
0	1
341	0.7
784	0
0	0.8
372	0.3
719	0.2
962	0
1159	0
1429	0
1814	0
2180	0
2545	0
3212	0
0	4
393	2
716	0.8
1091	0
1446	0
1807	0
2178	0
2509	0
3172	0
0	1.2
431	0.6
724	1.2
1154	0.4
1351	0
1554	0
1815	0
2180	0
2545	0
2910	0
3350	0
0	4.2
374	2.8
566	2
795	1.8
1228	1.5
1504	0.2
1925	0
2176	0
2541	0
2906	0
3378	0
0	0
355	0
838	0
1072	0
0	2.6
385	2.6
750	2
1017	0.8
1106	0
1142	0
1819	0
2184	0
2549	0
0	4.4
369	2.6
506	1.4
704	0.2
860	0
1062	1
1202	0.1
1383	0.2
1620	0
1787	0
2166	0
2531	0
2896	0
0	0.3
372	0
482	0
711	0
1076	0
1441	0
1807	0
2172	0
2537	0
3026	0
0	5
423	3
788	0
1067	0
1432	0
1798	0
2163	0
2528	0
3049	0
0	4.3
343	3.2
701	3.2
1050	2.6
1458	2
1749	0.5
2039	0
2526	0
2891	0
3256	0
0	5.2
324	2.7
517	1.2
715	1
1004	0
1598	0
0	0.8
434	0
725	0
1090	0
1455	0
1821	0
2186	0
2551	0
2916	0
3192	0
0	1.3
369	0.4
736	0
1106	0
1483	0
1697	0.3
1837	0
2199	0
2568	0
2852	0
3111	0
0	0.2
271	0.5
731	0
1040	0
0	0
342	0
824	0
1092	0
1554	0
1826	0
2470	0
2619	0
2895	0
0	2.5
389	0.8
577	0.5
799	1
1098	0.6
1327	0.2
1508	0.5
1882	0.3
0	2
352	1.5
714	0.2
777	0
933	0
1439	0
1804	0
2169	0
2716	0
0	3
368	2.3
805	1
951	0
1445	0
1810	0
2175	0
2669	0
0	0
365	0
715	0
1085	0
1443	0
1766	0
2203	0
2637	0
0	4.2
176	4
348	4
783	4.3
921	1
1010	4.2
1410	0
1805	0
2472	0
0	5.2
144	4.5
204	4.2
348	5
597	5
710	4
1068	3.6
1397	3
1891	0
2490	0
0	0
360	0
952	0
1092	0
1457	0
1822	0
2216	0
0	3
104	2
424	2
635	1
1030	2
1409	1
1775	0
2172	0
2537	0
2902	0
0	2.3
176	1.5
370	1
453	0.4
562	0
729	0
1082	0
1447	0
1812	0
2195	0
0	4
299	3
517	2.7
652	1.8
717	1
972	0
1433	0
1798	0
2365	0
0	4
184	1.6
377	0.8
614	0.2
768	0.3
900	2
1135	2.7
1281	0.7
1491	0.3
1886	0
2198	0
2364	0
0	0
532	0
632	0
1151	0
1670	0
2060	0
2338	0
0	5.8
142	0
289	0
743	0
1073	0
1438	0
1803	0
2203	0
0	4.8
379	4.9
527	5
800	2.8
1062	1.7
1157	3.9
1524	0.3
1723	1.2
1833	0.2
2085	0
2337	0
0	3.7
392	4
781	3.8
1132	2.2
1376	2.3
1763	2.2
1934	2.2
2133	1
0	2
212	1.7
366	1
634	0
1086	0
1451	0
1887	0
0	5
390	2.6
819	2.8
1011	2.3
1171	1
1544	1
1827	0.5
1946	1
2131	0
0	2
404	1
617	0.4
789	0.2
974	0.2
1343	0
1607	0
2009	0
0	4
424	4.5
736	3.8
879	3.2
1115	1.8
1291	0.3
1459	1.3
1619	0.4
1833	0.3
2002	0.4
0	1
305	0.3
833	0.2
1041	0
1655	0
0	3.8
383	2.5
670	0.7
857	0.5
1035	0.5
1226	0.3
1389	0.5
1544	0.2
1758	0.1
1927	0.3
0	0
303	0
658	0
1040	0
1388	0
1863	0
0	0
383	0
719	0
1084	0
1542	0
0	3.5
366	2
607	1.5
725	1
1107	0
1447	0
1813	0
2178	0
2543	0
3052	0
0	4.4
358	3.8
443	3.5
730	2.6
1099	1.2
1347	0.5
1497	0.2
1812	0
2177	0
2542	0
2992	0
0	5
342	3
727	1.2
1004	0
1438	0
1742	0
2215	0
0	4
363	1.8
724	0
1150	0
1425	0
1805	0
2234	0
2558	0
0	0
356	0
726	0
1067	0
0	0
205	0
580	0
789	0
1080	0
1517	0
1999	0
0	1.8
344	0.5
627	0
734	0
873	0
1454	0
1819	0
2184	0
2549	0
3020	0
0	4
368	3.4
657	2.7
1088	1.6
1456	0.8
1787	0
2389	0
0	3.2
239	3.2
382	2.5
750	1.2
1065	1.2
1244	0.6
1406	0.1
1613	0.2
1772	0.2
1976	0
2687	0
0	4.3
380	5
786	4
1094	3.8
0	0.4
152	0.4
330	0.4
514	2.5
706	1
1075	0.8
1260	0.4
1440	0.2
1889	0
2076	0
2301	0
0	1
373	0.2
497	0
739	0
1041	0
1778	0
2161	0
0	4.4
371	3.5
737	2.5
1102	0.4
1453	0
2012	0
0	4.4
325	1.2
418	0
723	0
1085	0
1450	0
2017	0
0	5.5
401	5.7
625	5.4
766	4.8
1014	3.1
1111	2.6
1349	1.4
1437	0.8
1707	1.2
1826	1.3
2097	1.3
0	1.6
299	0.5
753	0
1134	0
1382	0
1797	0
2146	0
2876	0
0	4
415	3.2
741	2.8
1105	2.3
1405	0
2066	0
0	6
131	3.5
374	3
641	2
699	2.2
808	2.6
976	0.5
1103	0
1338	2
1499	1
1688	1.5
1833	1
2046	1.5
2240	0.6
2317	0
2605	0
0	3
74	4
370	3.1
643	2.2
751	2
842	1.5
926	0.2
1116	1.2
1435	1
1853	1
2173	0
2547	0
0	6
365	2.2
744	0.4
811	0
1088	0
1477	0
0	0.2
320	0.2
683	0
1138	0
0	5.4
128	4
383	3.8
576	4
701	5.2
761	4
1108	3
0	0.2
187	0
342	0
741	0
930	0
1358	0
1833	0
2062	0
2528	0
0	0
288	0
702	0
773	0
1414	0
1909	0
2247	0
2478	0
2721	0
0	3.2
402	2.2
565	1.5
1322	0
1427	0
1992	0
0	0
345	0
739	0
1135	0
1340	0
1675	0
1943	0
2340	0
2704	0
0	0.6
378	0
716	0
1088	0
1341	0
1852	0
2194	0
2424	0
2719	0
0	0
373	0
737	0
750	0
1358	0
1853	0
2191	0
2422	0
2749	0
0	5.2
302	3.4
753	3
1154	3.2
1379	2.2
1825	0
1938	0
2329	0
2686	0
0	0
337	0
743	0
1324	0
1729	0
2075	0
2351	0
2683	0
3071	0
0	4.2
386	3.6
666	2.6
900	0
1192	0
1429	0
1753	0
2195	0
2500	0
0	3.4
359	4
762	2.6
1010	1
1443	0
1808	0
2107	0
2550	0
0	3.4
373	2.2
755	1.8
1049	0
1590	0
1923	0
2087	0
2533	0
0	0
334	0
728	0
1066	0
1471	0
1818	0
2094	0
2434	0
0	0
372	0
557	0
913	0
1300	0
1666	0
2001	0
0	2.4
386	0
987	0
1331	0
1617	0
1931	0
2283	0
0	3.4
389	0
655	0
1057	0
1413	0
0	4
424	0
914	0
1268	0
1545	0
1876	0
2231	0
0	3.4
409	2.6
704	0.6
995	0
1272	0
1603	0
1958	0
0	1.5
377	0.2
632	0
786	0
1141	0
1462	0
0	5.2
394	4.2
779	2.2
1096	0.5
1386	0
0	0
547	0
655	0
1083	0
1354	0
0	3.2
391	3
622	2.8
728	1.6
1296	0
1620	0
0	3
410	2.6
771	1
975	0
1099	0
1495	0
0	4.2
410	3.8
738	1.5
1091	0
1487	0
0	2
406	2.5
766	2.8
1101	2.5
1291	0
0	0
363	0
778	0
973	0
0	0
371	0
565	0
938	0
0	0
351	0
457	0
790	0
0	5.2
345	3.4
0	5.3
328	5.5
726	2.3
0	4.2
380	2
741	0
0	0
198	0
377	0
0	5.2
444	4.8
811	5.3
882	0
0	3.2
362	2.1
726	1.5
0	5
383	3.8
741	3.3
1019	0
0	0
239	0
372	0
725	0
1084	0
0	2.6
182	0.3
396	0.3
0	4.4
355	2.8
706	0.8
981	0
1166	0
0	3.6
184	2.5
399	3
759	2.8
1074	0.8
1451	0
1921	0
0	4.2
374	3
723	0
1015	0
1521	0
1755	0
2102	0
0	3.2
370	2.1
728	0
1238	0
1580	0
1774	0
2302	0
0	3.2
366	0
797	0
1066	0
1546	0
1756	0
2256	0
0	1.6
378	0.5
750	0
1061	0
1408	0
1773	0
2136	0
0	3.8
326	3.8
736	3.4
1020	2.8
1235	0
1655	0
1988	0
2169	0
2591	0
0	2.4
233	4
343	1.2
749	0.2
1012	0
1082	0
1728	0
2081	0
2358	0
2689	0
3044	0
0	3
363	1
728	0
1263	0
1565	0
1897	0
2367	0
2597	0
2990	0
0	0.4
450	0.4
750	0
1212	0
1617	0
1955	0
2190	0
2580	0
0	1.8
368	0
799	0.5
1059	1.8
1167	0
1517	0
1911	0
2313	0
2670	0
2972	0
0	1.8
364	0.5
754	0
1096	0
1317	0
1635	0
2002	0
2301	0
2696	0
0	4
427	1.5
486	2.8
664	1.5
988	0
1317	0
1753	0
0	0
388	0
783	0
1191	0
1596	0
1934	0
2169	0
2559	0
0	4
357	2.6
722	1.8
1077	1
1415	0
1780	0
2122	0
2845	0
3022	0
0	0
196	0
385	0
675	0
912	0
1183	0
0	3.6
76	4
371	3.5
735	1.2
1078	0.3
1510	0
0	4.6
368	3
619	1.5
736	1.2
1092	0.5
1473	0
0	4.2
378	3.5
748	1.2
978	0
1254	0
0	4
354	1
728	0.6
847	0
1141	0
0	4.2
365	3
726	2.1
875	2
1150	0
0	4.6
208	4.8
360	3.8
538	3.5
741	4.6
873	1.2
1077	0
0	2.6
377	0.4
768	0
906	0
1577	0
2072	0
2168	0
2489	0
2891	0
0	2.5
384	0
703	0
826	0
1434	0
1924	0
2267	0
2479	0
2715	0
0	3.6
380	2.4
808	0
1036	0
1579	0
1678	0
2019	0
2406	0
0	0
378	1.8
729	0
1171	0
1394	0
1904	0
2247	0
2443	0
2770	0
0	2.8
347	1.2
741	0
871	0
1603	0
0	5
159	4
329	3
518	1.8
706	3.5
885	3
1149	2.5
1392	1.5
1652	0
2010	0
2390	0
2770	0
0	3
370	3.6
466	3.8
708	1.8
926	0.6
1141	0
1561	0
1966	0
2312	0
2589	0
2920	0
0	2
381	2.2
810	1.2
1113	0.6
1393	0
1936	0
2290	0
2567	0
2898	0
0	2.6
398	2.8
716	0.2
781	0
933	0
1422	0
1912	0
2254	0
2446	0
2764	0
-28	3
371	1.8
632	0.2
851	0
1481	0
1886	0
2232	0
2509	0
2870	0
0	4.8
444	1
696	0.5
1105	0
0	3
360	0
567	0
961	0
1230	0
1589	0
0	4
429	3
722	1.2
1122	0
0	5
364	3.8
606	3.7
729	2.8
955	2.5
1094	2.5
1341	1.5
1459	1.5
1706	1
1825	1
2069	0
2555	0
2920	0
0	5
366	4.2
705	3.8
914	3.6
1070	3.5
1283	3
1484	2.5
1874	0
2166	0
2531	0
2896	0
3298	0
0	5.2
431	4
799	3
1088	2.2
1251	2
1453	1
1608	1
1819	0
1973	0
2184	0
2549	0
2914	0
3289	3.3
0	1.2
396	0
793	0
793	0
1436	0
1801	0
2166	0
2531	0
3010	0
0	4.2
204	4.7
345	2.9
534	2.7
710	1.8
910	1.7
1075	1.5
1251	1.5
1441	1.3
1609	1.3
1806	0.8
2011	0.8
2171	0.8
2382	0.8
2514	0
2731	0
0	4.5
173	4
386	3.2
723	2.6
917	2.2
1088	2.2
1246	0.8
1454	0.8
1623	0
1819	0
1982	0
2197	0
2530	0
0	4
355	2
748	1
1139	0.2
1508	0
1766	0
2187	0
2567	0
0	0.6
381	0
738	0
1104	0
1451	0
1816	0
2181	0
2546	0
0	3.5
352	3.2
717	2.6
1171	2.5
1510	2.2
1895	1.6
2414	1
2780	0.5
3109	0
3274	0
0	2.5
386	1.8
728	1
1156	0.5
1519	0.3
1804	0.3
2108	0
2475	0
2750	0
0	2.2
407	2.8
800	1
1178	2
1536	0.8
1905	0.3
2264	1.8
0	0
365	0
724	0
1070	0
1394	0
1810	0
2413	0
0	1.8
387	1
651	4.4
797	4.6
1092	4.4
1240	4.4
1457	4.1
1603	4
1822	2.3
2149	1.6
0	4.2
348	2.8
552	2.5
801	1.8
1159	0.5
1531	3
1894	2
2254	1.8
0	3.5
363	2.5
751	2
1159	1
1438	0.8
1517	0.5
2158	0.3
0	1
188	0.4
369	0.2
0	6
323	5.8
0	3.2
181	1.2
364	3.4
558	3
749	0.8
0	4.5
381	3.5
746	2.8
0	0.7
366	0
785	0.6
1190	0.7
0	3.2
184	1.8
366	0
676	0
1099	0
0	5.2
331	4.3
0	5
366	4
761	3
1134	2.5
1522	2
1874	1
0	5
221	2.8
422	3
788	1.5
1157	0.5
1445	0.2
1891	0
2265	0
2579	0
0	5.2
374	3.8
562	2.7
737	2.2
0	5.4
364	2.4
774	4
1165	3.8
0	1.3
412	0.3
721	0.3
1155	0
1452	0
1817	0
2182	0
2547	0
3011	0
0	4
357	3
616	2.8
750	2.8
1087	2
1367	2
0	4.4
192	3
397	2.8
772	2
0	1.2
384	0.3
596	0
731	0
0	3
390	1.8
734	1.2
944	1
1099	1
1474	0
1902	0
0	2.6
364	1.2
729	1
1120	0
1719	0
1805	0
2170	0
2535	0
2900	0
3336	0
0	5
358	3.2
588	3
723	2
972	2
1160	1.2
1469	0
2091	0
2189	0
2549	0
2914	0
0	1.7
403	0.5
702	1
956	0.8
1067	0
1317	0
1432	0
1798	0
2163	0
2528	0
2893	0
0	3.8
361	3.4
749	3
1119	2
1485	1
1840	0.5
2043	0.5
2205	0.3
2450	0.3
2570	0
2765	0
2935	0
0	5
185	3.8
369	2.7
539	2.5
748	1
903	1
1100	0.3
1291	0.2
1446	0
1628	0
1950	0
2195	0
3265	0
0	3.6
252	2.8
371	1.9
618	1.7
716	1
973	0.6
1189	0
1520	0
1911	0
2235	0
2642	0
2885	0
3291	0
0	5
437	3.5
712	2
956	1.8
1316	0.5
1688	0.5
2078	0
2498	0
3114	0
0	4.5
386	3.2
749	2.5
1122	1.5
1501	1.2
1781	1
2225	0.5
2604	0
2934	0
0	4
389	3
766	2.2
1129	1
1481	0.5
1844	0.5
2185	0
2581	0
2915	0
0	0
315	0
560	0
3095	0
0	1
122	1
374	1.5
739	0.8
1132	0.5
1486	0
1839	0
2149	0
2359	0
2984	0
0	4
372	3.2
731	2.2
1101	1.2
1470	0.2
1840	0
2129	0
2401	0
3052	0
0	4.5
262	4
632	2
943	1.6
1083	1.5
1397	1
1775	0.8
2133	0.3
2502	0
3020	0
0	4.5
382	3.5
706	3
1014	2.3
1382	1.3
1742	1
2103	0.8
2455	0
2949	0
0	1.2
367	1.4
802	0.6
1107	0.4
1367	0.2
1454	0.2
1756	0
2304	1
2652	0.5
3018	0.6
0	5
300	5
630	2.2
1007	2.2
1347	1.5
1705	1.3
2101	1
2478	0.3
2827	0
0	3.4
366	2.4
811	1.4
1197	1
1572	0.5
1970	0.3
2388	0
2637	0
3005	0
0	4
373	2.5
725	1.5
978	1.5
1158	0.2
1637	0
1946	0
2142	0
2899	0
0	4.8
392	3.8
868	1
1150	1.2
1448	0.6
1966	0.2
2362	0
2671	0
3007	0
0	5
144	5
407	4
576	4
757	3
973	3
1131	2
1327	1
1501	1
1684	1
2065	0
2181	0
2546	0
0	2.5
444	1.8
564	1.8
724	1.5
1089	1.6
1420	1.2
1753	0.2
2410	0
2564	0
3073	0
0	2.6
381	1.8
734	1
1140	0.2
1484	0
1809	0
2132	0
2484	0
3086	0
0	4
365	1
568	1
834	0.6
1235	0.4
0	0.4
421	0
804	0
1189	0
1243	2.3
1832	0.5
0	0.3
269	0.2
455	0.2
610	0
969	0
1071	0
1377	0
1897	0
2221	0
0	4
459	2.2
774	1
1221	0.5
1550	0.3
1824	0.2
2312	0
0	4.4
152	3.2
404	2
519	1.7
707	1.3
865	0.5
1221	0
1515	0
1845	0
2133	0
2644	0
0	5.2
359	4.8
692	3.4
1029	2.4
1384	2
1790	1
2189	0.5
2471	0
0	4.3
378	3.6
0	4
378	3
728	2
1079	1
1443	0.8
1661	0.5
1989	0
2637	0
0	2.8
356	1.8
742	0.8
935	0.7
1089	0
1425	0
1704	0
2043	0
2814	0
0	3.5
381	2.6
738	1.6
1104	0.6
1480	0.6
0	4.3
397	3.8
583	2.3
759	1.5
975	1.2
1311	0.3
1513	0.2
1711	0
2145	0
2701	0
0	4
196	2
546	0.8
947	0.8
1311	1.2
1689	0
1940	0
2260	0
2876	0
0	0
375	0
611	0
1175	0
1409	0
0	1.4
455	0.4
701	0
1120	0
1522	0
1775	0
2317	0
0	4.5
376	3.3
654	2
1170	1.5
1533	1
1897	0
2471	0
0	2.2
384	1.2
598	0.5
796	0.3
980	0
1360	0
2097	0
0	0.66
190	0
369	0
556	0
732	0
1092	0
1466	0
1826	0
2188	0
2546	0
0	5.33
184	5
361	4
537	3.8
730	3.2
904	2.8
1093	2
1284	1.83
1438	1.66
1623	1.3
1805	1.2
1996	0.83
0	4.66
197	4.2
372	3.8
557	3.2
738	3
919	2.7
1092	2.2
1282	1.8
1459	1.5
1645	1
1833	0.66
2011	0.2
2194	0
0	5.33
181	4.6
370	4
530	3.2
725	2.6
914	1.6
[truncated: 133 more rows]

## Sheet: CODE BOOK
SAMPLE DATA
variables		categories codes
SEX	sex	M - male	F -female
AGE	age	in years
TreatGroup	treatment group	1=Alternative group	2=Standard MDT
INICIAL aBI	initial bacterial index	Standardized BI Mean
FUP_DAYS	total follow-up duration (days from treatment initiation to last visit)
CURE	cure	1 - Yes	0 - No
TTC_DAYS	time to cure (days from treatment initiation to cure date)
DISABILITY_PROG	disability progression	1 - Yes	0 - No	2 - Baseline disability (excluded from analysis)
TTDP_DAYS	time to disability progression (days from treatment initiation to progression)
REACTION	reaction	1 - Yes	0 - No	2 - Baseline reaction (excluded from analysis)
TTREAC_DAYS	time to first leprosy reaction (days from treatment initiation)
RELAPSE	relapse	1 - Yes	0 - No
TTR_DAYS	time to relapse (days from treatment initiation to relapse)
ADR	adverse drug reaction	1 - Yes	0 - No
TTADR_DAYS	time to adverse drug reaction (days from treatment initiation)
baciloscopic examinations
BI_FUP_DAYS	time of slit skin smear examination (days from treatment initiation; 0 = baseline)
BI_RESULT	bacterial index result
